# Supplementary material for: A Habitat and a Parasite: Adult and Larval Parasitic Freshwater Mussels Impact Habitat Choice and Predator–Prey Interactions of a Host Fish and Its Prey
Source: Ecol Evol. 2025 Dec 5;15(12):e72601. doi: 10.1002/ece3.72601 (PMC12678866; doi:10.1002/ece3.72601)
Supplement: Supplementary file 1 — Data S1: ece372601‐sup‐0001‐DataS1.xlsx. [file ECE3-15-e72601-s001.xlsx]

## Sheet: Gammarus hab pref
Date	Day	Tank	Sub	Predator	totG recap	GM1	GM0	Prop (1/tot)	Prop (1/tot)	PropT*10	PropT*10	Prop (1/0)	Prop (0/1)
2023-06-16	1	12	0	0	10	10	0	1	1	10	10	1	0
2023-06-16	1	10	0	0	8	6	2	0.75	0,75	7.5	7,5	0,75	0,333333333333333
2023-06-16	1	8	0	1	10	6	4	0.6	0,6	6	6	0,6	0,666666666666667
2023-06-16	1	6	1	1	10	5	5	0.5	0,5	5	5	0,5	1
2023-06-16	1	4	1	1	9	0	9	0	0	0	0	0	1
2023-06-16	1	2	1	0	10	6	4	0.6	0,6	6	6	0,6	0,666666666666667
2023-06-16	1	1	1	0	10	9	1	0.9	0,9	9	9	0,9	0,111111111111111
2023-06-16	1	3	1	0	10	6	4	0.6	0,6	6	6	0,6	0,666666666666667
2023-06-16	1	5	1	1	9	7	2	0.777778	0,777777777777778	7.77778	777777777777778	0,777777777777778	0,285714285714286
2023-06-16	1	7	0	1	10	8	2	0.8	0,8	8	8	0,8	0,25
2023-06-16	1	9	0	1	10	5	5	0.5	0,5	5	5	0,5	1
2023-06-16	1	11	0	0	10	9	1	0.9	0,9	9	9	0,9	0,111111111111111
2023-06-19	2	12	0	0	10	5	5	0.5	0,5	5	5	0,5	1
2023-06-19	2	10	0	0	7	5	2	0.714286	0,714285714285714	7.14286	714285714285714	0,714285714285714	0,4
2023-06-19	2	8	0	1	10	6	4	0.6	0,6	6	6	0,6	0,666666666666667
2023-06-19	2	6	1	1	8	8	0	1	1	10	10	1	0
2023-06-19	2	4	1	1	10	5	5	0.5	0,5	5	5	0,5	1
2023-06-19	2	2	1	0	8	8	0	1	1	10	10	1	0
2023-06-19	2	1	1	0	10	9	1	0.9	0,9	9	9	0,9	0,111111111111111
2023-06-19	2	3	1	0	10	7	3	0.7	0,7	7	7	0,7	0,428571428571429
2023-06-19	2	5	1	1	9	2	7	0.222222	0,222222222222222	2.22222	222222222222222	0,222222222222222	3,5
2023-06-19	2	7	0	1	7	4	3	0.571429	0,571428571428571	5.71429	571428571428571	0,571428571428571	0,75
2023-06-19	2	9	0	1	8	3	5	0.375	0,375	3.75	3,75	0,375	166666666666667
2023-06-19	2	11	0	0	10	7	3	0.7	0,7	7	7	0,7	0,428571428571429
2023-06-20	3	12	0	0	10	2	8	0.2	0,2	2	2	0,2	4
2023-06-20	3	10	0	0	9	7	2	0.777778	0,777777777777778	7.77778	777777777777778	0,777777777777778	0,285714285714286
2023-06-20	3	8	0	1	10	5	5	0.5	0,5	5	5	0,5	1
2023-06-20	3	6	1	1	10	5	5	0.5	0,5	5	5	0,5	1
2023-06-20	3	4	1	1	10	7	3	0.7	0,7	7	7	0,7	0,428571428571429
2023-06-20	3	1	1	0	10	7	3	0.7	0,7	7	7	0,7	0,428571428571429
2023-06-20	3	3	1	0	9	3	6	0.333333	0,333333333333333	3.33333	333333333333333	0,333333333333333	2
2023-06-20	3	5	1	1	10	5	5	0.5	0,5	5	5	0,5	1
2023-06-20	3	7	0	1	10	3	7	0.3	0,3	3	3	0,3	233333333333333
2023-06-20	3	9	0	1	10	7	3	0.7	0,7	7	7	0,7	0,428571428571429
2023-06-20	3	11	0	0	10	3	7	0.3	0,3	3	3	0,3	233333333333333
2023-06-21	4	12	0	0	10	5	5	0.5	0,5	5	5	0,5	1
2023-06-21	4	10	0	0	10	6	4	0.6	0,6	6	6	0,6	0,666666666666667
2023-06-21	4	8	0	1	10	6	4	0.6	0,6	6	6	0,6	0,666666666666667
2023-06-21	4	6	1	1	9	3	6	0.333333	0,333333333333333	3.33333	333333333333333	0,333333333333333	2
2023-06-21	4	4	1	1	5	2	3	0.4	0,4	4	4	0,4	1,5
2023-06-21	4	2	1	0	10	4	6	0.4	0,4	4	4	0,4	1,5
2023-06-21	4	1	1	0	10	5	5	0.5	0,5	5	5	0,5	1
2023-06-21	4	3	1	0	10	7	3	0.7	0,7	7	7	0,7	0,428571428571429
2023-06-21	4	5	1	1	10	5	5	0.5	0,5	5	5	0,5	1
2023-06-21	4	7	0	1	10	2	8	0.2	0,2	2	2	0,2	4
2023-06-21	4	9	0	1	10	5	5	0.5	0,5	5	5	0,5	1
2023-06-21	4	11	0	0	10	4	6	0.4	0,4	4	4	0,4	1,5
2023-06-22	5	10	0	0	10	4	6	0.4	0,4	4	4	0,4	1,5
2023-06-22	5	8	0	1	10	4	6	0.4	0,4	4	4	0,4	1,5
2023-06-22	5	6	1	1	10	7	3	0.7	0,7	7	7	0,7	0,428571428571429
2023-06-22	5	4	1	1	8	2	6	0.25	0,25	2.5	2,5	0,25	3
2023-06-22	5	2	1	0	10	4	6	0.4	0,4	4	4	0,4	1,5
2023-06-22	5	1	1	0	10	5	5	0.5	0,5	5	5	0,5	1
2023-06-22	5	3	1	0	10	7	3	0.7	0,7	7	7	0,7	0,428571428571429
2023-06-22	5	7	0	1	10	5	5	0.5	0,5	5	5	0,5	1
2023-06-22	5	9	0	1	10	3	7	0.3	0,3	3	3	0,3	233333333333333
2023-06-22	5	11	0	0	10	6	4	0.6	0,6	6	6	0,6	0,666666666666667

## Sheet: Bullhead hab pref
Date	Day	Tank	Sub	Infested	FM1	FM0	Prop (1/0)	Prop (0/1)	Prop (1/tot)	FL, mm	FL, mm	FL, mm	FL, mm	Fish infestation
2023-07-04	1	12	0	0	2	2	1	1	0,5	58	68	60	49
2023-07-04	1	10	0	0	2	2	1	1	0,5	50	60	64	55
2023-07-04	1	8	0	1	2	2	1	1	0,5	56	57	62	70	3	2	0	4
2023-07-04	1	6	1	1	2	2	1	1	0,5	60	64	61	53	1	0	0	2
2023-07-04	1	2	1	0	2	2	1	1	0,5	44	57	51	58
2023-07-04	1	3	1	0	1	3	0,333333333333333	3	0,25	53	64	50	57
2023-07-04	1	5	1	1	2	2	1	1	0,5	70	60	60	64	0	0	0	0
2023-07-04	1	7	0	1	1	3	0,333333333333333	3	0,25	54	63	52	55	3	0	0	0
2023-07-04	1	9	0	1	1	3	0,333333333333333	3	0,25	58	54	50	60	0	0	1	0
2023-07-04	1	11	0	0	2	2	1	1	0,5	62	41	64	63
2023-07-05	2	12	0	1	1	3	0,333333333333333	3	0,25	66	50	58	50	3	2	2	3
2023-07-05	2	10	0	1	3	1	3	0,333333333333333	0,75	47	52	51	59	0	0	1	5
2023-07-05	2	8	0	0	1	3	0,333333333333333	3	0,25	51	71	52	49
2023-07-05	2	6	1	0	3	1	3	0,333333333333333	0,75	55	62	46	73
2023-07-05	2	4	1	0	3	1	3	0,333333333333333	0,75	46	57	52	60
2023-07-05	2	1	1	1	3	1	3	0,333333333333333	0,75	56	53	57	52	2	0	3	2
2023-07-05	2	3	1	1	2	2	1	1	0,5	68	70	52	63	0	1	1	0
2023-07-05	2	5	1	0	3	1	3	0,333333333333333	0,75	55	51	65	54
2023-07-05	2	7	0	0	3	1	3	0,333333333333333	0,75	56	49	57	50
2023-07-05	2	11	0	1	3	1	3	0,333333333333333	0,75	61	52	57	55	3	0	1	1
2023-07-06	3	12	0	0	1	3	0,333333333333333	3	0,25	50	52	63	57
2023-07-06	3	10	0	1	0	4	0	4	0	45	60	57	62	0	4	1	2
2023-07-06	3	6	1	1	2	2	1	1	0,5	46	53	44	58	0	0	3	2
2023-07-06	3	2	1	1	2	2	1	1	0,5	55	62	52	54	1	1	1	2
2023-07-06	3	1	1	0	1	3	0,333333333333333	3	0,25	56	53	57	42
2023-07-06	3	3	1	1	2	2	1	1	0,5	51	56	50	49	3	3	2	0
2023-07-06	3	5	1	0	2	2	1	1	0,5	48	63	52	68
2023-07-06	3	7	0	1	1	3	0,333333333333333	3	0,25	46	62	56	61	2	4	0	1
2023-07-06	3	9	0	0	1	3	0,333333333333333	3	0,25	50	68	50	51
2023-07-06	3	11	0	1	3	1	3	0,333333333333333	0,75	60	52	53	46	3	2	1	0
2023-07-07	4	12	0	1	0	4	0	4	0	45	55	56	47	0	0	1	0
2023-07-07	4	8	0	1	3	1	3	0,333333333333333	0,75	71	51	57	49	1	1	0	4
2023-07-07	4	6	1	0	3	1	3	0,333333333333333	0,75	50	46	57	56
2023-07-07	4	4	1	1	3	1	3	0,333333333333333	0,75	67	45	46	52	1	7	0	0
2023-07-07	4	2	1	0	2	2	1	1	0,5	58	48	54	54
2023-07-07	4	1	1	1	4	0	4	0	1	72	52	52	54	3	2	2	3
2023-07-07	4	3	1	0	1	3	0,333333333333333	3	0,25	50	50	70	49
2023-07-07	4	5	1	1	3	1	3	0,333333333333333	0,75	56	57	50	57	4	3	2	2
2023-07-07	4	7	0	0	3	1	3	0,333333333333333	0,75	54	45	56	53
2023-07-07	4	11	0	0	2	2	1	1	0,5	53	59	56	54

## Sheet: Predation
Date	Day	Tank	Substrate	Sub	Infested	Mussel	Gammarus count	FL, mm				Infestation af ✝️	Infestation af ✝️	Infestation af ✝️	Infestation af ✝️
2023-07-07	1	12	S	0	0	1	3	57	60	53	60
2023-07-07	1	10	S	0	0	0	2	55	47	51	50
2023-07-07	1	8	S	0	1	1	3	58	56	57	47	12	9	15	5
2023-07-07	1	6	B	1	1	0	0	71	80	49	75	17	11	10	6
2023-07-07	1	4	B	1	1	1	2	56	45	50	55	6	7	12	8
2023-07-07	1	2	B	1	0	0	1	49	51	76	54
2023-07-07	1	1	B	1	0	1	0	54	57	61	54
2023-07-07	1	3	B	1	0	0	0	53	69	76	78
2023-07-07	1	5	B	1	1	1	2	55	55	45	62	8	10	7	11
2023-07-07	1	7	S	0	1	0	0	46	46	74	65	12	13	21	18
2023-07-07	1	9	S	0	1	1	8	57	68	68	80	4	13	14	29
2023-07-07	1	11	S	0	0	0	3	52	50	71	46
2023-07-08	2	12	S	0	1	1	7	52	62	50	57	10	13	9	6
2023-07-08	2	10	S	0	1	0	3	48	51	56	48	4	4	6	10
2023-07-08	2	8	S	0	0	1	3	62	62	50	55
2023-07-08	2	6	B	1	0	0	0	50	46	66	67
2023-07-08	2	4	B	1	0	1	0	53	50	43	50
2023-07-08	2	2	B	1	1	0	0	60	61	52	42	7	10	12	8
2023-07-08	2	1	B	1	1	1	1	48	58	49	47
2023-07-08	2	3	B	1	1	0	1	55	57	44	56	9	17	4	3
2023-07-08	2	7	S	0	0	0	3	70	61	50	56
2023-07-08	2	9	S	0	0	1	6	46	58	49	52
2023-07-08	2	11	S	0	1	0	4	55	45	46	46	6	6	5	10
2023-07-09	3	12	S	0	1	0	0	46	56	46	52	8	10	7	10
2023-07-09	3	10	S	0	1	1	3	65	69	53	71	12	7	11	5
2023-07-09	3	8	S	0	0	0	1	64	51	59	46
2023-07-09	3	4	B	1	0	0	0	57	47	55	57
2023-07-09	3	2	B	1	1	1	0	47	57	46	58	3	4	5	22
2023-07-09	3	1	B	1	1	0	3	45	55	50	51	4	5	2
2023-07-09	3	3	B	1	1	1	1	58	60	57	56	2	9	1	5
2023-07-09	3	5	B	1	0	0	1	61	62	60	59
2023-07-09	3	7	S	0	0	1	4	48	57	48	44
2023-07-09	3	9	S	0	0	0	0	54	43	50	52
2023-07-09	3	11	S	0	1	1	3	63	57	62	48	9	8	13	18
